# Supplementary material for: Transcriptome and co-expression network analysis reveals the molecular mechanism of inosine monophosphate-specific deposition in chicken muscle
Source: Front Physiol. 2023 May 17;14:1199311. doi: 10.3389/fphys.2023.1199311 (PMC10229883; doi:10.3389/fphys.2023.1199311)
Supplement: Supplementary file 1 [file DataSheet1.ZIP]

Archive with 7 entries (7 files):
- Figure S1.docx
- Table S1.xlsx
- Table S2.xlsx
- Table S3.xlsx
- Table S4.xlsx
- Table S5.xlsx
- ~$Table S3.xlsx
