# Supplementary material for: Transcriptome and co-expression network analysis reveals the molecular mechanism of inosine monophosphate-specific deposition in chicken muscle
Source: Front Physiol. 2023 May 17;14:1199311. doi: 10.3389/fphys.2023.1199311 (PMC10229883; doi:10.3389/fphys.2023.1199311)
Supplement: Supplementary file 1 [file DataSheet1.ZIP › Table S1.xlsx]

## Sheet: Sheet1
Table S1. Muscle inosine monophosphate and its physical indicators
Group	Sample	IMP (g/kg)	Inosine (g/kg)	Water-holding capacity (%)	Cooking loss (%)	Shear force (/kg)
Caged roosters	l1tho	1.24322	0.375494	0.416667	0.256318	8.99
	l2tho	1.16159	0.449714	0.445946	0.212719	16.44
	l3tho	1.76431	0.248755	0.4	0.255121	8.13
	l4tho	1.64563	0.35954	0.389831	0.323251	14.11
	l5tho	1.34637	0.260698	0.411111	0.1875	9.71
	l6tho	1.17628	0.315678	0.373626	0.0952955	10.23
	l7tho	1.38791	0.427598	0.427273	0.237223	14.08
	l8tho	1.66718	0.318222	0.333333	0.217342	12.23
	l9tho	1.6515	0.276939	0.388889	0.173693	10.13
	l10tho	1.20516	0.439664	0.409639	0.253792	12.73
	l11tho	2.29345	0.243505	0.375	0.255896	13.43
	l12tho	1.35517	0.374921	0.382022	0.158708	12.75
	l13tho	1.26765	0.491328	0.404494	0.260664	11.91
	l14tho	1.56985	0.413423	0.402439	0.139498	13.22
	l15tho	1.50577	0.391493	0.438095	0.154235	13.15
Caged hens	l16tho	1.32442	0.337193	0.443299	0.247093	17.95
	l17tho	1.41186	0.439594	0.430769	0.217044	12.4
	l18tho	1.71637	0.281344	0.450704	0.215339	17.2
	l19tho	1.26285	0.309062	0.373626	0.208882	11.39
	l20tho	1.28078	0.279441	0.471698	0.207237	13.11
	l21tho	1.21703	0.38333	0.442105	0.227064	17.25
	l22tho	1.3144	0.432293	0.450704	0.212272	24.61
	l23tho	1.20342	0.364217	0.525	0.258824	15.7
	l24tho	1.51078	0.225695	0.413793	0.279678	14.8
	l25tho	1.65484	0.285248	0.422018	0.229426	17.2
	l26tho	1.68728	0.356528	0.439024	0.236434	10.8
	l27tho	2.14132	0.322007	0.328767	0.180763	13.61
	l28tho	1.35831	0.386002	0.417582	0.370107	21.32
	l29tho	1.96949	0.23006	0.44	0.244482	16.13
	l30tho	1.8308	0.281431	0.491803	0.240535	11.13
Caged hens	l16leg	1.41005	0.164166	0.338462	0.370224	16.69
	l17leg	0.924079	0.154596	0.546512	0.335652	17.57
	l18leg	0.941807	0.344096	0.419753	0.372857	15.46
	l19leg	1.26896	0.144076	0.397436	0.357422	16.34
	l20leg	0.993076	0.244892	0.37931	0.279555	15.71
	l21leg	1.39965	0.139297	0.3	0.30303	17.77
	l22leg	1.41513	0.187217	0.397059	0.322157	18.37
	l23leg	1.4347	0.162991	0.4	0.263835	18.76
	l24leg	1.5343	0.162569	0.377778	0.380872	20.67
	l25leg	1.13941	0.178731	0.268657	0.34573	16.95
	l26leg	1.07351	0.188051	0.378378	0.325633	12.43
	l27leg	1.39307	0.106085	0.348485	0.284936	19.81
	l28leg	1.01644	0.120222	0.376623	0.358612	19.29
	l29leg	0.999339	0.276122	0.402778	0.314574	13.42
	l30leg	1.07094	0.14931	0.342857	0.279146	14.77
Free-range hens	PYs1tho	2.40469	0.118112	0.445545	0.177674	12.66
	PYs2tho	2.7739	0.132272	0.442623	0.185099	24.08
	PYs3tho	1.81909	0.334747	0.409722	0.131579	15.43
	PYs4tho	2.58689	0.396641	0.542169	0.20245	14.67
	PYs5tho	2.19428	0.172616	0.36	0.238158	13.88
	PYs6tho	1.82093	0.222232	0.36	0.190805	14.56
	PYs7tho	2.51508	0.187629	0.425	0.180862	12.3
	PYs8tho	2.7636	0.170837	0.454545	0.169381	11.16
	PYs9tho	3.62633	0.129203	0.453125	0.149321	11.08
	PYs10tho	2.58199	0.114553	0.315068	0.218065	7.75
	PYs11tho	3.72796	0.25291	0.481013	0.112676	12.02
	PYs12tho	2.86242	0.211064	0.453488	0.155157	10.88
	PYs13tho	2.44839	0.266429	0.483333	0.210026	11.13
	PYs14tho	2.47097	0.169799	0.419753	0.186286	13.74
	PYs15tho	2.2389	0.0674611	0.443038	0.198031	13.74
Free-range Pudong chicken hens	sh1tho	1.65175	0.428315	0.472727	0.287185	12.44
	sh2tho	1.79649	0.343772	0.439024	0.274784	13.16
	sh3tho	1.86892	0.367356	0.411111	0.173052	11.08
	sh4tho	2.67908	0.348709	0.304878	0.256458	10.6
	sh5tho	2.08725	0.23874	0.425532	0.251397	17.49
