# Supplementary material for: Transcriptome and co-expression network analysis reveals the molecular mechanism of inosine monophosphate-specific deposition in chicken muscle
Source: Front Physiol. 2023 May 17;14:1199311. doi: 10.3389/fphys.2023.1199311 (PMC10229883; doi:10.3389/fphys.2023.1199311)
Supplement: Supplementary file 1 [file DataSheet1.ZIP › Table S2.xlsx]

## Sheet: Sheet1
Table S2. Sample sequencing quality and mapping rate
Sample	Raw reads	Clean reads	Clean bases	Error rate(%)	Q20(%)	Q30(%)	GC content(%)	Total mapped	Multiple mapped	Uniquely mapped	Reads map to '+'	Reads map to '-'	Non-splice reads	Splice reads
l27tho	44959184	43420860	6.51G	0.02	97.44	93.47	56.35	29924808 (68.92%)	1138800 (2.62%)	28786008 (66.3%)	14294169 (32.92%)	14491839 (33.38%)	13731749 (31.62%)	15054259 (34.67%)
l29tho	49516000	48037058	7.21G	0.02	97.36	93.26	56.72	32484775 (67.62%)	1040434 (2.17%)	31444341 (65.46%)	15637632 (32.55%)	15806709 (32.91%)	16040877 (33.39%)	15403464 (32.07%)
l30tho	55180380	53633184	8.04G	0.02	97.34	93.18	56.26	37554575 (70.02%)	1627871 (3.04%)	35926704 (66.99%)	17888006 (33.35%)	18038698 (33.63%)	17435926 (32.51%)	18490778 (34.48%)
l17leg	54262062	52776048	7.92G	0.02	97.45	93.43	54.6	40980700 (77.65%)	1285459 (2.44%)	39695241 (75.21%)	19750262 (37.42%)	19944979 (37.79%)	22379003 (42.4%)	17316238 (32.81%)
l18leg	45189596	43876984	6.58G	0.02	97.46	93.46	55	33640620 (76.67%)	1075447 (2.45%)	32565173 (74.22%)	16203510 (36.93%)	16361663 (37.29%)	18339724 (41.8%)	14225449 (32.42%)
l20leg	61730400	60219928	9.03G	0.02	97.06	92.51	55.19	44071720 (73.18%)	1263703 (2.1%)	42808017 (71.09%)	21328738 (35.42%)	21479279 (35.67%)	24147193 (40.1%)	18660824 (30.99%)
l2tho	49661160	48122968	7.22G	0.02	97.48	93.51	55.92	34470390 (71.63%)	1186503 (2.47%)	33283887 (69.16%)	16536965 (34.36%)	16746922 (34.8%)	16341008 (33.96%)	16942879 (35.21%)
l6tho	40125386	38940706	5.84G	0.02	97.38	93.32	55.97	28091471 (72.14%)	969466 (2.49%)	27122005 (69.65%)	13503016 (34.68%)	13618989 (34.97%)	13507404 (34.69%)	13614601 (34.96%)
l10tho	53112596	51570778	7.74G	0.02	97.64	93.91	55.77	37030371 (71.8%)	1448123 (2.81%)	35582248 (69%)	17741933 (34.4%)	17840315 (34.59%)	17424385 (33.79%)	18157863 (35.21%)
PYs3tho	51220696	49682728	7.45G	0.02	97.5	93.6	56.12	34950417 (70.35%)	1470072 (2.96%)	33480345 (67.39%)	16633904 (33.48%)	16846441 (33.91%)	15943684 (32.09%)	17536661 (35.3%)
PYs2tho	51361462	49672972	7.45G	0.02	97.34	93.21	56.65	33883328 (68.21%)	1327556 (2.67%)	32555772 (65.54%)	16179834 (32.57%)	16375938 (32.97%)	15671580 (31.55%)	16884192 (33.99%)
PYs12tho	50195562	48728926	7.31G	0.02	97.53	93.66	55.86	34563821 (70.93%)	1446029 (2.97%)	33117792 (67.96%)	16462460 (33.78%)	16655332 (34.18%)	16146915 (33.14%)	16970877 (34.83%)
sh4tho	41499168	40249510	6.04G	0.02	97.6	93.85	55.59	28982362 (72.01%)	1139593 (2.83%)	27842769 (69.18%)	13872471 (34.47%)	13970298 (34.71%)	13912352 (34.57%)	13930417 (34.61%)
sh5tho	61555384	60124664	9.02G	0.02	97.63	93.91	56.14	42276551 (70.31%)	1709327 (2.84%)	40567224 (67.47%)	20156257 (33.52%)	20410967 (33.95%)	19276016 (32.06%)	21291208 (35.41%)
sh3tho	54452290	52983750	7.95G	0.02	97.58	93.76	55.7	38499946 (72.66%)	1482514 (2.8%)	37017432 (69.87%)	18438370 (34.8%)	18579062 (35.07%)	18064017 (34.09%)	18953415 (35.77%)
