# Supplementary material for: Transcriptome and co-expression network analysis reveals the molecular mechanism of inosine monophosphate-specific deposition in chicken muscle
Source: Front Physiol. 2023 May 17;14:1199311. doi: 10.3389/fphys.2023.1199311 (PMC10229883; doi:10.3389/fphys.2023.1199311)
Supplement: Supplementary file 1 [file DataSheet1.ZIP › Table S3.xlsx]

## Sheet: Sheet1
Table S3. qPCR primer information
Genes	Primer sequences (5'–3')	GenBank ID	Product length/bp	Tm/℃
TGIF1-F	ACACCTCTCCACACTACAG	NM_205379.2	80	57
TGIF1-R	CGTCCTTCCTCAGCATATC
THBS1-F	CAAGCAGCAGTTAGTGTCT	NM_001199453.2	134	57
THBS1-R	TGTCCAGTTCAGCATTCTC
β-actin-F	TGTGATGGACTCTGGTGATGG	NM_205518.2	164	57
β-actin-R	TCTCGGCTGTGGTGGTGAA
