# Supplementary material for: Transcriptome and co-expression network analysis reveals the molecular mechanism of inosine monophosphate-specific deposition in chicken muscle
Source: Front Physiol. 2023 May 17;14:1199311. doi: 10.3389/fphys.2023.1199311 (PMC10229883; doi:10.3389/fphys.2023.1199311)
Supplement: Supplementary file 1 [file DataSheet1.ZIP › Table S5.xlsx]

## Sheet: Sheet1
Table S5. Genes contained in the co-expression module
#ID	Module
TNNC1	salmon
ENSGALG00000023819	greenyellow
ENSGALG00000021139	purple
ENSGALG00000023818	yellow
FTH1	blue
ENSGALG00000028896	brown
PGM1	brown
APOA1	blue
TPM2	red
BLB1	blue
ENSGALG00000018386	red
HSPB1	yellow
ENSGALG00000000620	yellow
ANKRD1	magenta
CD74	purple
HSPB7	yellow
EEF1A1	purple
TMSB4X	magenta
ENSGALG00000011715	yellow
ENSGALG00000002258	purple
ENSGALG00000007229	yellow
MB	red
ENSGALG00000027352	magenta
FHL1	red
STBD1	midnightblue
ENSGALG00000028529	blue
PPDPF	yellow
SPARC	purple
NRGN	brown
TNNI1	yellow
ACTG1L	magenta
Novel01326	blue
CORO6	greenyellow
MUSTN1	brown
ACTB	magenta
APOBEC2	yellow
Novel00708	blue
ASB2	midnightblue
JUN	magenta
ENSGALG00000022565	red
ENSGALG00000024011	blue
MYL10	yellow
LOC770612	brown
TPM3	greenyellow
ANKRD2	yellow
VIM	magenta
ENSGALG00000023973	blue
IGFN1	brown
Novel01628	blue
PPIA	purple
ATP1B4	cyan
COX6A1	red
ENSGALG00000018384	red
ENSGALG00000027497	purple
CRIP1	black
FOS	magenta
MYL3	yellow
PPIB	purple
GPX1	magenta
MGP	magenta
ENSGALG00000026852	purple
RPL3	magenta
ENSGALG00000022679	cyan
ENSGALG00000022685	cyan
BPGM	brown
ENSGALG00000009340	blue
BAG3	yellow
Novel01370	blue
MYL12A	yellow
NEXN	yellow
ENSGALG00000023622	blue
PDK4	yellow
CEBPB	blue
Novel01223	magenta
SIX2	magenta
ENSGALG00000016080	red
Novel00009	blue
MYOD1	yellow
ENSGALG00000016666	blue
Novel01196	yellow
ENSGALG00000015764	red
Novel00967	greenyellow
ENSGALG00000006210	midnightblue
COQ8A	yellow
KLHL40	yellow
ENSGALG00000028249	yellow
COTL1	blue
SESN1	grey
ENSGALG00000028472	brown
RBM24	yellow
Novel00046	brown
Novel01276	blue
TOM1	brown
ENSGALG00000000819	magenta
ENSGALG00000026858	brown
CSRP3	red
Novel01292	magenta
TAPBP	purple
TXN	purple
ENSGALG00000026200	brown
DCN	purple
ATP1B1	brown
ENSGALG00000022674	cyan
CRPL1	brown
ENSGALG00000002552	purple
ENSGALG00000020723	magenta
ENSGALG00000028143	yellow
ENSGALG00000028247	magenta
ENSGALG00000011948	yellow
ADIPOQ	midnightblue
ENSGALG00000028931	purple
AMPD1	magenta
ENSGALG00000000947	grey
FBP2	brown
TGM2	yellow
Novel00606	blue
SMTNL2	yellow
Novel01020	black
SYNPO2L	yellow
Novel01158	brown
ENSGALG00000026426	yellow
NAMPTP1	cyan
ARRDC2	magenta
PRKCDBP	brown
CRIP2	midnightblue
CTSV	blue
Novel01551	brown
MLF1	brown
LMCD1	greenyellow
PRKAG3	brown
ENSGALG00000009393	midnightblue
NRAP	yellow
JCHAIN	purple
XIRP1	yellow
ASB5	greenyellow
PPP1R3C	magenta
ANKRD9	magenta
ENSGALG00000007210	red
ENSGALG00000015003	brown
Novel01421	black
ENSGALG00000003157	yellow
ENSGALG00000014857	purple
KCTD20	red
ENSGALG00000027300	red
ENSGALG00000003515	midnightblue
MAFA	brown
HSPA5	black
CHAC1	cyan
ACADL	red
SMPX	yellow
ALDOC	magenta
ENSGALG00000003251	yellow
RSFR	blue
PLN	yellow
C8orf4	midnightblue
Novel01339	cyan
ENSGALG00000007053	purple
ENSGALG00000010410	yellow
BTG1	magenta
ENSGALG00000004167	blue
ENSGALG00000016555	red
YWHAQ	black
COL1A2	purple
PACSIN3	greenyellow
ENSGALG00000026748	brown
MYH1G	red
COL4A2	black
DSTN	magenta
Novel00522	blue
ENSGALG00000008215	brown
ENSGALG00000000527	magenta
ENSGALG00000026172	blue
IFRD1	midnightblue
SLC25A6	magenta
ANXA2	magenta
PDIA3	purple
Novel01524	magenta
CD81	brown
Novel00798	magenta
ENSGALG00000003678	blue
KLF2	brown
LGALSL	magenta
COMP	black
COL6A1	purple
CORO1C	purple
ANXA5	magenta
ENSGALG00000006126	purple
ENSGALG00000027350	magenta
MYBPC1	red
Novel01291	purple
ENSGALG00000012726	black
CTSS	blue
ENSGALG00000000439	purple
PRNP	brown
ENSGALG00000002626	brown
ENSGALG00000027177	yellow
PDHA2	red
RGCC	greenyellow
DNAJB4	yellow
CD99	brown
Novel00596	greenyellow
LGALS1A	magenta
ENSGALG00000006324	cyan
OLFML2B	magenta
CUTAL	yellow
PKD2L2	yellow
ENSGALG00000026147	midnightblue
ENSGALG00000007737	red
PSPH	magenta
ENSGALG00000005791	brown
ENSGALG00000010725	black
ARPC5	purple
ENSGALG00000008361	magenta
ENSGALG00000021142	blue
PRELID1	magenta
ENSGALG00000005937	blue
ENSGALG00000025887	yellow
FSTL1	magenta
ENSGALG00000029054	brown
Novel01498	brown
MAFB	blue
SEC61B	purple
ENSGALG00000018879	brown
ENSGALG00000025972	magenta
LSP1P1	purple
ENSGALG00000026047	purple
SLC38A3	yellow
FN1	blue
CNN3	midnightblue
Novel00803	magenta
ENSGALG00000017013	salmon
PVALB	yellow
ENSGALG00000027638	greenyellow
MYOC	yellow
FKBP1B	cyan
SERPINF1	magenta
PLIN4	red
ENSGALG00000022490	magenta
ENSGALG00000028891	red
ENSGALG00000009777	red
SLC43A2	yellow
S100A16	magenta
ENSGALG00000026173	purple
CPN1	red
Novel01639	midnightblue
TFPI2	purple
MT4	purple
Novel01204	black
ENSGALG00000000562	blue
ENSGALG00000001756	red
SERPINH1	purple
ENSGALG00000012533	black
MMD2	yellow
ENSGALG00000004730	magenta
ENSGALG00000007381	magenta
INSYN1	brown
ENSGALG00000004709	black
Novel01364	midnightblue
ABHD2	yellow
PNPLA2	midnightblue
ACTA2	black
YWHAH	yellow
Novel00483	yellow
ENSGALG00000007233	magenta
MAFF	yellow
ENSGALG00000028861	magenta
ENSGALG00000001648	magenta
ENSGALG00000001516	red
G0S2	salmon
ENSGALG00000009163	magenta
RHOG	blue
TMEM119	magenta
ENSGALG00000012225	yellow
RNF130	purple
ENSGALG00000026326	midnightblue
ENSGALG00000022629	midnightblue
ENSGALG00000023441	red
WSB1	brown
ENSGALG00000024346	yellow
ENSGALG00000005919	blue
Novel01268	midnightblue
CISH	yellow
UMAD1	magenta
CD36	red
GPD2	brown
CCL26	blue
ENSGALG00000007011	yellow
ENSGALG00000013257	red
C6orf62	brown
ENSGALG00000000771	red
Novel01466	midnightblue
MIF	blue
ASB14	brown
ENSGALG00000012568	red
Novel01153	blue
Novel01741	blue
ENSGALG00000014150	magenta
CD151	brown
ENSGALG00000028536	blue
PIM3	magenta
GSTK1	yellow
CTSK	purple
SDCBP	black
WDR1	yellow
LPL	red
SOD3	purple
ENSGALG00000028884	red
MYOZ2	red
Novel01082	red
SGK1	magenta
OGT	yellow
PDIA6	purple
SLC25A29	yellow
ENSGALG00000004772	grey
DUSP10	yellow
ENSGALG00000013478	magenta
Novel01452	red
THY1	magenta
CTSA	blue
Novel01092	magenta
ENSGALG00000015767	midnightblue
PRDX4	purple
ENSGALG00000023981	purple
ENSGALG00000027308	purple
DNAJB5	yellow
MRPS6	greenyellow
ACOT13	red
Novel01338	grey
ENAH	greenyellow
ENSGALG00000013469	magenta
ENSGALG00000003389	blue
ENSGALG00000009396	midnightblue
CTSC	blue
SLC38A2	yellow
PDLIM1	yellow
ENSGALG00000028533	purple
RHOB	magenta
ENSGALG00000011542	yellow
ENSGALG00000014270	magenta
ENSGALG00000022683	cyan
ELOVL1	magenta
ENSGALG00000025956	magenta
ACSL1	midnightblue
ENSGALG00000008697	midnightblue
TSPO	blue
NPC2	blue
ENSGALG00000002540	yellow
ENSGALG00000003835	yellow
ENSGALG00000021616	purple
ENSGALG00000012415	purple
ENSGALG00000005945	brown
ENSGALG00000022174	cyan
CLIC4	yellow
ENSGALG00000016839	midnightblue
C1QB	purple
ENSGALG00000006348	midnightblue
Novel01465	grey
EGR1	brown
PLIN2	midnightblue
AQP3	yellow
ENSGALG00000028102	greenyellow
HHATL	greenyellow
CD47	magenta
PCOLCE2	midnightblue
S100A12	blue
ADPRHL1	red
ENSGALG00000001556	salmon
ENSGALG00000026497	brown
ENSGALG00000024348	grey
LIMS2	yellow
FXYD6	yellow
Novel00056	yellow
Novel01573	blue
COL6A3	purple
CYR61	brown
Novel01536	blue
CBFB	brown
NNT	red
VEGFA	red
ENSGALG00000027252	red
STMN1	purple
PPP2CA	yellow
RRAD	yellow
ENSGALG00000028268	grey
LBP	purple
SCN2B	salmon
RPN2	purple
ENSGALG00000024103	magenta
LUM	purple
ENSGALG00000028575	midnightblue
ENSGALG00000012266	yellow
ENSGALG00000000166	blue
ENSGALG00000015913	red
ENSGALG00000024441	midnightblue
ENSGALG00000009768	red
HOPX	yellow
DMA	purple
RNH1	brown
NRBP1	yellow
ENSGALG00000003334	brown
Novel01743	grey
PSMD4	purple
Novel01342	blue
ENSGALG00000026062	grey
ENSGALG00000025926	blue
ENSGALG00000026388	purple
FAM46C	salmon
CHP1	brown
MESDC1	midnightblue
CALML4	midnightblue
ENSGALG00000028422	yellow
SMTN	red
LGMN	blue
C1QA	purple
Novel00243	magenta
Novel01547	cyan
ARHGDIB	purple
SLC25A5	purple
ENSGALG00000001138	black
IL34	midnightblue
DUSP8	yellow
LMOD2	yellow
DDOST	purple
TPM4	black
Novel00820	purple
VAPB	brown
ENSGALG00000002777	red
RCAN1	yellow
HOMER2	yellow
GNG5	purple
TRIM7.1	red
ARPC3	purple
Novel01723	blue
CNPY3	purple
ENSGALG00000021593	midnightblue
FGF16	grey
ERP29	purple
CTNND1	midnightblue
TBX15	yellow
ACTR3	magenta
ENSGALG00000003900	grey
ENSGALG00000025627	yellow
ENSGALG00000003912	magenta
ENSGALG00000001005	purple
TPPP3	midnightblue
GMPPB	purple
ENSGALG00000025698	yellow
ENSGALG00000029174	red
ENSGALG00000002000	midnightblue
ENSGALG00000001071	midnightblue
SLC16A9	yellow
ENSGALG00000026582	midnightblue
ENSGALG00000005210	cyan
ENSGALG00000028510	purple
FUBP1	brown
PRKAA2	magenta
ENSGALG00000000041	purple
SRI	purple
CDKN1A	cyan
ENSGALG00000027043	midnightblue
Novel00526	grey
GADL1	midnightblue
ENSGALG00000015834	midnightblue
ENSGALG00000000075	midnightblue
ASB4	magenta
Novel01296	purple
ENSGALG00000002909	brown
Novel01722	blue
ENSGALG00000007343	yellow
AMPD3	greenyellow
ASS1	blue
RHOBTB3	yellow
ODC	magenta
ENSGALG00000001085	yellow
KCNJ11	blue
TNFSF10	blue
INSIG1	salmon
CKLF	purple
CNN2	blue
Novel01583	grey
COX7A2	magenta
ENSGALG00000001453	midnightblue
GSTT1	yellow
ENSGALG00000007355	magenta
UCK2	brown
MYO1C	red
CSF3R	blue
Novel01461	blue
Novel01245	blue
Novel00952	yellow
CRYL1	yellow
METTL21EP	brown
CRLF1	brown
ENSGALG00000029169	purple
ENSGALG00000027841	brown
PLSCR1	brown
SCN4B	red
ENSGALG00000015049	brown
PLS3	brown
SLC6A6	brown
PODN	magenta
ENSGALG00000028929	red
ENSGALG00000022789	midnightblue
ENSGALG00000026288	brown
FLNB	magenta
TF	purple
ALAS1	red
ANXA1	magenta
CYGB	magenta
Novel01195	midnightblue
NT5C2	yellow
EFHD1	magenta
SERPINE2	magenta
RBMXL1	brown
ENSGALG00000026798	grey
ENSGALG00000016403	midnightblue
TNFRSF25	midnightblue
CCDC92B	brown
SOCS3	brown
MT3	magenta
ENSGALG00000000956	greenyellow
IRF8	purple
SAMD8	red
ENSGALG00000008992	brown
ITPKC	midnightblue
ENSGALG00000007704	greenyellow
SDC4	brown
ENSGALG00000015792	brown
ENSGALG00000028279	magenta
LHFPL1	black
ACSBG2	brown
MYDGF	purple
BBS5	greenyellow
GJA1	brown
HYOU1	black
Novel00565	blue
ENSGALG00000027471	midnightblue
SPG20	brown
ENSGALG00000014433	red
ENSGALG00000000514	grey
KLF4	magenta
ENSGALG00000027335	brown
PTTG1IP	magenta
ENSGALG00000026613	brown
ENSGALG00000011233	midnightblue
ADAMTS15	magenta
KBTBD13	yellow
CD3D	purple
ENSGALG00000027517	magenta
ENSGALG00000025844	magenta
SLC35D1	salmon
HBEGF	red
ENSGALG00000004599	midnightblue
LDLRAD4	yellow
ENSGALG00000009474	purple
IL2RG	blue
FLI1	black
AQP1	black
SIAH1	magenta
ENSGALG00000007063	purple
Novel01649	yellow
SHISA5	magenta
ENSGALG00000011509	purple
COL5A1	purple
SULT1E1	blue
ENSGALG00000007908	magenta
Novel00924	grey
ENSGALG00000027694	blue
CETP	brown
Novel01067	brown
ENSGALG00000009058	brown
Novel01500	purple
CCDC80	magenta
NUCB2	purple
ACSS2	midnightblue
ETS1	black
ENSGALG00000027058	midnightblue
ENSGALG00000003141	blue
ENSGALG00000013185	brown
DEGS1	magenta
CHAD	black
ENSGALG00000019156	red
ENSGALG00000003371	midnightblue
ABCC5	yellow
JDP2	magenta
TGFBR3	brown
KIAA1671	greenyellow
ENSGALG00000027107	cyan
OAF	brown
SH3BGRL	purple
ETFA	red
ENSGALG00000007801	purple
ENSGALG00000002206	yellow
SLC2A14	purple
ENSGALG00000000742	magenta
Novel01062	brown
ENSGALG00000006483	brown
ENSGALG00000007113	greenyellow
F13A1	blue
ENSGALG00000021313	black
MST1	purple
ENSGALG00000006086	yellow
BASP1	blue
ENSGALG00000025786	greenyellow
HMOX1	purple
ENSGALG00000004617	grey
ACOT11	red
SH2D3C	midnightblue
ENSGALG00000005946	blue
NR4A3	midnightblue
Novel01344	purple
ENSGALG00000026292	grey
Novel01350	blue
ENSGALG00000016141	midnightblue
ATIC	purple
HOGA1	red
HERC3	brown
ENSGALG00000005043	red
DKK3	grey
ENSGALG00000013254	purple
SLC16A3	yellow
ENSGALG00000000206	blue
UCK1	yellow
Novel00132	grey
VWA1	greenyellow
Novel01596	magenta
RAC2	blue
RARRES1	purple
CD2AP	midnightblue
ENSGALG00000015192	blue
ENSGALG00000015994	red
CFH	purple
ENSGALG00000006501	black
YIPF5	purple
LBH	brown
NRP1	black
TMOD1	red
CAMK2A	yellow
LOC431653	cyan
ENSGALG00000003706	magenta
ENSGALG00000018287	yellow
ENSGALG00000026714	brown
ENSGALG00000028795	black
ENSGALG00000029181	midnightblue
RCAN2	yellow
ENSGALG00000006234	black
ENSGALG00000019470	magenta
ENSGALG00000026568	yellow
ZYX	purple
ENSGALG00000011944	red
KIAA1217	yellow
ENSGALG00000006245	cyan
ENSGALG00000022145	black
MAN1C1	purple
GNAI1	yellow
ENSGALG00000006700	greenyellow
ENSGALG00000002509	purple
MGST1	magenta
PTPN2	magenta
ENSGALG00000004994	yellow
SPSB1	grey
VCAM1	brown
ENSGALG00000002805	purple
ENSGALG00000006555	purple
ENSGALG00000014471	midnightblue
ENSGALG00000020616	red
KLHL33	magenta
CA9	grey
ENSGALG00000026818	grey
ENSGALG00000016308	midnightblue
CLTA	purple
ENSGALG00000026566	salmon
ENSGALG00000028063	blue
ASB12	magenta
ENSGALG00000015983	midnightblue
Novel00680	magenta
UBTD1	red
CDO1	greenyellow
HERPUD1	purple
ENSGALG00000011429	purple
WFDC1	brown
FKBP14	purple
Novel01353	red
TMEM63C	brown
SMIM8	magenta
ENSGALG00000010892	purple
ENSGALG00000025971	yellow
KCNE3	purple
TMEM204	red
CKS1B	purple
ENSGALG00000006319	black
FOSL2	magenta
TXNDC5	purple
NRP2	magenta
FAM169B	yellow
GTSF1	brown
SLC25A25	grey
ENSGALG00000014870	red
STC2	yellow
ENSGALG00000023950	black
ENSGALG00000021021	blue
ENSGALG00000011826	purple
AGPAT2	midnightblue
Novel01724	blue
ENSGALG00000023340	magenta
SPECC1	yellow
ENSGALG00000019837	magenta
ENSGALG00000027906	grey
Novel01508	purple
MAPKAPK3	midnightblue
PLACL2	purple
TMED3	purple
ENSGALG00000012146	purple
LOC425795	yellow
CSF1R	blue
FZD4	midnightblue
SPI1	blue
DDX21	brown
SLC9A3R1	blue
ENSGALG00000010910	red
ENSGALG00000002844	black
ABLIM1	greenyellow
RNASE6	blue
ENSGALG00000025776	purple
COL28A1	black
PTK7	magenta
ENSGALG00000027382	yellow
PGM5	greenyellow
ENSGALG00000006917	greenyellow
DNAJB11	purple
TGIF1	yellow
ENSGALG00000001535	purple
GRAPL	blue
CHRND	brown
OSTF1	purple
ENSGALG00000019229	red
ENSGALG00000000182	midnightblue
FBLN2	purple
ENSGALG00000016071	blue
Novel01016	purple
ENSGALG00000006447	magenta
CDC42EP4	brown
BCAT1	yellow
SNTB2	magenta
CSTA	blue
ABRACL	purple
ENSGALG00000007096	greenyellow
EDEM1	purple
ENSGALG00000007056	brown
Novel01707	purple
SBK2	brown
FRMD6	magenta
ADGRL4	brown
Novel01279	purple
GREM1	magenta
Novel01250	grey
DDTL	magenta
THBS1	yellow
ENSGALG00000022586	blue
HES4	red
POSTN	brown
ENSGALG00000023636	black
ENSGALG00000013370	brown
ENSGALG00000002421	red
Novel01560	greenyellow
Novel01119	cyan
Novel01567	greenyellow
ENSGALG00000027431	blue
PROM1L	midnightblue
PTBP1	black
TGFBR2	black
RGS19	blue
ENSGALG00000001426	blue
ENSGALG00000028710	salmon
ENSGALG00000000424	purple
PLEKHO2	magenta
GSTZ1	salmon
FOXO6	red
ENSGALG00000004623	magenta
ENSGALG00000027851	purple
IL6ST	black
KCNK4	brown
NHSL2	purple
OASL	purple
DOCK9	red
CAST	brown
CPT1A	magenta
Novel00361	magenta
MSMO1	red
CNDP2	blue
GIPC2	brown
PLOD2	magenta
PGD	purple
LOC100857197	red
ANXA7	brown
ENSGALG00000008337	blue
ENSGALG00000016210	grey
CD300LG	blue
TEX2	yellow
SMYD2	greenyellow
Novel01462	salmon
Novel00610	yellow
Novel00342	magenta
KCNJ12	brown
KLF11	midnightblue
SNCG	magenta
FAM13A	magenta
PPRC1	brown
MTMR9LP	purple
GPD1L	red
ENSGALG00000014890	magenta
SGMS1	midnightblue
LCP1	blue
CKAP4	purple
CREB3L2	purple
DNASE2B	purple
ENSGALG00000009761	black
DAP	purple
ENSGALG00000026881	yellow
Novel00333	red
Novel01275	midnightblue
Novel00554	magenta
DMB1	salmon
EMP1	magenta
QSOX1	purple
P3H1	purple
ENSGALG00000025668	yellow
PTPRA	black
ENSGALG00000016143	magenta
ENSGALG00000026514	grey
LIFR	yellow
ENSGALG00000027627	brown
IP6K2	midnightblue
ENSGALG00000014634	brown
ENSGALG00000001227	salmon
ENSGALG00000004854	magenta
ENSGALG00000024248	purple
COLEC12	purple
DHRS7	brown
FABP6	midnightblue
ATP2A3	purple
ENSGALG00000009866	yellow
TEAD4	yellow
TNFAIP2	purple
ELOVL5	magenta
APMAP	purple
PDGFD	magenta
ABHD12	purple
Novel01522	magenta
ASL	purple
GSTT1L	magenta
FGL2	magenta
SMOC2	magenta
LYZ	blue
SCPEP1	blue
SEMA3B	red
ACSL4	magenta
LGALS3	blue
HSPH1	brown
SLC2A1	brown
TRIM47	midnightblue
PDXK	purple
TPST2	magenta
ENSGALG00000027425	salmon
ENSGALG00000015857	greenyellow
Novel01085	grey
SGMS2	magenta
ITGB2	blue
MARCO	blue
Novel00568	magenta
CYFIP1	brown
FADD	purple
ENSGALG00000028269	yellow
ENSGALG00000027863	yellow
MAP3K4	red
Novel00763	black
PDK1	red
ENSGALG00000001287	yellow
Novel00308	magenta
Novel00617	blue
ACE	blue
ENSGALG00000009321	blue
TCEA1	purple
Novel00638	blue
ETS2	brown
ENSGALG00000004673	purple
ENSGALG00000026269	purple
ENSGALG00000025183	midnightblue
SAMHD1	yellow
LY86	purple
FBN1	magenta
TRIB2	brown
GUSB	blue
DDO	salmon
ENSGALG00000018264	brown
Novel00839	magenta
TFRC	grey
PLA2G2E	yellow
Novel00902	magenta
ENSGALG00000008044	magenta
TMEM200B	midnightblue
APOD	magenta
TMEM37	grey
TMTC1	red
ENSGALG00000005816	brown
SPHK1	magenta
Novel00339	midnightblue
ARL4A	brown
CERCAM	magenta
SWAP70	brown
ENSGALG00000000694	blue
ENSGALG00000020513	purple
PERM1	blue
ENSGALG00000006903	black
GLRX	blue
Novel01382	black
ENSGALG00000002559	purple
ENSGALG00000009778	purple
ENSGALG00000002643	blue
PPP1R12A	midnightblue
LMO7	brown
F8	red
LIPA	magenta
ENSGALG00000029128	purple
PFKP	purple
MDK	blue
Novel00893	magenta
ENSGALG00000000951	blue
Novel01480	grey
ENSGALG00000023430	red
ADAMTS8	yellow
ENSGALG00000026466	grey
EDNRA	black
RNF24	yellow
PDGFA	yellow
ENSGALG00000025803	magenta
ENSGALG00000018288	greenyellow
ENSGALG00000025191	black
CXCL14	purple
TPST1	magenta
ENSGALG00000002732	magenta
ENSGALG00000003301	magenta
ENSGALG00000000395	cyan
ENSGALG00000015744	magenta
WLS	brown
Novel00230	greenyellow
ENSGALG00000023768	yellow
ENSGALG00000002614	grey
ENSGALG00000000569	midnightblue
Novel01796	blue
ENSGALG00000028136	magenta
SGCE	midnightblue
VMP1	magenta
ENSGALG00000014320	black
Novel01332	yellow
RAB27A	black
DLL4	brown
LOXL2	magenta
ATP6V1A	magenta
ENSGALG00000003516	blue
NECAP2	blue
Novel00055	magenta
ENSGALG00000014297	magenta
ENSGALG00000025672	brown
MYH10	yellow
ANGPTL2	midnightblue
ENSGALG00000027594	salmon
ENSGALG00000025203	magenta
ENSGALG00000027614	purple
ENSGALG00000028760	black
SIRT4	midnightblue
ENSGALG00000005720	magenta
STYK1	magenta
CRELD2	black
ENSGALG00000006171	blue
ENSGALG00000010171	blue
C1S	purple
MYL2	red
Novel00247	red
ENSGALG00000001346	yellow
ENSGALG00000024000	purple
SULT1B1	purple
ENSGALG00000000386	cyan
MAP3K7CL	magenta
ULK2	brown
ENSGALG00000029052	greenyellow
ADORA2B	midnightblue
ARID3A	purple
ENSGALG00000006169	purple
ECSCR	black
PID1	magenta
Novel00746	grey
ENSGALG00000002923	greenyellow
ENSGALG00000013922	purple
AGTPBP1	brown
NEGR1	magenta
GLIPR2	brown
ENSGALG00000003700	midnightblue
ENSGALG00000020995	purple
ENSGALG00000016399	magenta
FNDC5	midnightblue
COMT	salmon
ENSGALG00000001876	black
HEBP1	purple
ENSGALG00000011656	black
PRODH	black
ZBTB25	salmon
ENSGALG00000007104	black
Novel01721	red
Novel01148	purple
DERL3	purple
C7	magenta
Novel01267	magenta
PTPN9	midnightblue
RGL1	magenta
ENSGALG00000025860	grey
CDCA4	brown
ENSGALG00000026795	black
ENSGALG00000026397	yellow
LOC417013	red
Novel01784	magenta
CITED4	purple
TTC9	midnightblue
NCAM1	greenyellow
RGS14	magenta
ENSGALG00000027855	purple
CPM	midnightblue
HPCAL1	magenta
LOC100857714	blue
NPL	purple
Novel00846	black
ENSGALG00000016635	magenta
Novel01478	red
Novel00801	yellow
ENSGALG00000000912	purple
PTPRS	yellow
ENSGALG00000015469	magenta
NRK	purple
ENSGALG00000005518	brown
ENSGALG00000027547	blue
ENSGALG00000026124	yellow
ENSGALG00000015954	black
RASD1	red
Novel01482	black
LOC420419	brown
Novel00777	yellow
ENSGALG00000027684	brown
OSGIN1	yellow
DPYSL3	brown
SDC1	midnightblue
TIMP4	red
ALG12	purple
ENSGALG00000020719	purple
GSL	blue
ENSGALG00000026537	grey
ENSGALG00000025856	magenta
ENSGALG00000027370	midnightblue
ENSGALG00000015575	purple
SEC23B	purple
ENSGALG00000026314	brown
ENSGALG00000014072	brown
PTPRC	blue
GMFB	purple
ENSGALG00000003546	brown
RRBP1	purple
PDGFRA	purple
ENSGALG00000016718	yellow
EDEM3	purple
LRP3	midnightblue
Novel01561	grey
LOC378902	brown
ENSGALG00000027045	grey
BGN	black
DISP3	yellow
ENSGALG00000024368	magenta
Novel01375	red
ARFGAP3	magenta
CA4	magenta
Novel01236	purple
ENSGALG00000012066	magenta
ENSGALG00000009114	grey
BID	purple
ENSGALG00000015307	magenta
LMNA	purple
ENSGALG00000005692	magenta
ENSGALG00000014441	cyan
ENSGALG00000027524	midnightblue
Novel01409	purple
LAMA5	brown
ENSGALG00000002678	midnightblue
STK10	purple
Novel01476	magenta
ENSGALG00000003951	blue
ENSGALG00000027253	salmon
TRAM2	magenta
Novel00286	magenta
ENSGALG00000028580	blue
TMEM123	blue
ENSGALG00000002461	midnightblue
EXOC3L1	midnightblue
ENSGALG00000022080	brown
ENSGALG00000025832	grey
Novel01122	blue
ASAH1	purple
MYO1F	blue
SERTAD2	midnightblue
CHRNG	greenyellow
FKBP10	purple
UBE2U	purple
CD3E	purple
ENSGALG00000016339	yellow
TIPARP	yellow
TJP2	midnightblue
CLDN1	red
CNP1	midnightblue
ERRFI1	brown
C15orf39	purple
NT5E	grey
SEPTIN12	blue
FYN	magenta
FOXO1	blue
ENSGALG00000008915	blue
ENSGALG00000008911	blue
ENSGALG00000014295	red
EDNRB	midnightblue
Novel01511	midnightblue
PYGB	midnightblue
ENSGALG00000026717	blue
ARHGEF9	midnightblue
ENSGALG00000007392	brown
ENSGALG00000003640	blue
PTPN6	blue
ENSGALG00000013417	magenta
ENSGALG00000029058	blue
PISD	brown
Novel01106	cyan
GXYLT2	magenta
ENSGALG00000026405	red
Novel01311	black
Novel01414	magenta
RBP5	magenta
DAPK2	yellow
ENSGALG00000020326	purple
ENSGALG00000014366	cyan
ENSGALG00000027261	purple
MMP9	blue
GNG2	purple
ENSGALG00000026145	red
Novel00050	grey
ENSGALG00000011336	greenyellow
SYNC	red
ENSGALG00000027283	magenta
Novel01377	purple
BEST3	red
PDE10A	cyan
KBTBD12	magenta
Novel01192	grey
PROS1	purple
C1R	purple
ENSGALG00000000362	magenta
SLA2	blue
ENSGALG00000003320	midnightblue
SHPK	midnightblue
Novel00068	purple
TTYH3	purple
ENSGALG00000029004	grey
ENSGALG00000027592	purple
ENSGALG00000007849	magenta
ENSGALG00000026343	blue
MAGI1	midnightblue
Novel01622	brown
ENSGALG00000024035	brown
TMEM164	blue
Novel00882	yellow
EPHX1L	yellow
ENSGALG00000008600	black
ENSGALG00000028649	purple
ST8SIA2	brown
ENSGALG00000001789	magenta
MCF2L	midnightblue
ENSGALG00000008575	yellow
LOC770548	red
MAST2	red
Novel00981	brown
ENSGALG00000027054	magenta
EGLN3	yellow
ENSGALG00000028085	blue
ENSGALG00000027417	blue
ENSGALG00000026665	yellow
FAS	magenta
Novel01709	purple
ENSGALG00000025352	black
HMGB2	purple
ENSGALG00000026737	blue
PTGER2	magenta
ENSGALG00000028331	black
UNC119B	purple
ENSGALG00000025240	midnightblue
ENSGALG00000026056	greenyellow
ABCB1LA	red
ENSGALG00000000368	magenta
FBLN1	purple
RBPJ	purple
ENSGALG00000001291	yellow
ENSGALG00000022202	grey
RAB20	purple
WSCD1	black
ENSGALG00000026802	brown
MGAT5	magenta
CASP1	purple
ENSGALG00000026349	brown
SEC61A1	purple
ITPRIP	brown
ENSGALG00000027956	midnightblue
MGAT5B	purple
PLEKHA2	blue
CSRNP1	brown
ENSGALG00000028713	red
ENSGALG00000016333	purple
ENSGALG00000002715	magenta
ENSGALG00000004589	midnightblue
ENSGALG00000015503	purple
ENSGALG00000020726	grey
PTPN1	magenta
ENSGALG00000017674	salmon
ENSGALG00000026085	magenta
ENSGALG00000021609	red
ENSGALG00000028135	cyan
ENSGALG00000015755	midnightblue
ENSGALG00000002672	brown
Novel00293	blue
ENSGALG00000009771	grey
FICD	purple
TMEM43	brown
Novel01525	blue
PAPSS1	purple
GSTA3	purple
ENSGALG00000025745	purple
Novel01007	yellow
PCASP2	purple
ENSGALG00000007505	blue
TUBB2B	black
ORAI3	black
GUK1	purple
KDELC2	magenta
Novel01255	brown
ENSGALG00000026435	brown
MYD88	magenta
LIMD2	purple
ASNS	grey
CRLF3	purple
ENSGALG00000022237	grey
CNTFR	cyan
ENSGALG00000006184	magenta
ENSGALG00000024328	grey
ENSGALG00000014815	magenta
Novel00681	magenta
DEF6	blue
CBL	blue
HIF1A	magenta
PLD1	brown
ENSGALG00000017247	purple
ENSGALG00000009090	purple
AQP9	yellow
ENSGALG00000016038	purple
PPIC	magenta
ACTC1	midnightblue
MAMDC2	greenyellow
MYOF	black
ENSGALG00000011435	black
ENSGALG00000016827	red
NANOS1	purple
ENSGALG00000026222	black
Novel00700	salmon
ENSGALG00000027315	salmon
ZDHHC20	brown
RNF122	purple
ENSGALG00000003994	red
ENSGALG00000025373	grey
PDGFRL	magenta
NAGA	blue
DUSP14	yellow
ENSGALG00000023655	red
ENSGALG00000001240	brown
MAST4	yellow
LITAF	blue
P3H4	blue
ENSGALG00000008322	brown
P2RY6	purple
BCL2A1	blue
Novel01226	blue
Novel01175	purple
ENSGALG00000019602	purple
ENSGALG00000028695	purple
ENSGALG00000026644	midnightblue
ZSWIM5	brown
DYNLL1	yellow
Novel01706	grey
Novel00764	yellow
EZR	brown
GNG10	purple
ENSGALG00000024292	purple
ENSGALG00000003263	blue
Novel00627	grey
TNNT2	greenyellow
Novel00356	blue
MYOM3	yellow
ENSGALG00000027362	black
ENSGALG00000026285	red
TWF1	greenyellow
CAPN2	magenta
ENSGALG00000003943	grey
SLC43A3	magenta
CALCRL	black
ENSGALG00000025457	red
PXDN	magenta
RUBCNL	purple
ENSGALG00000015988	brown
TKTL1	purple
DGKD	brown
ENSGALG00000005727	magenta
LOC424588	magenta
PLCG1	black
Novel01170	black
ENSGALG00000023719	black
ENSGALG00000022149	purple
SFRP5	red
ENSGALG00000028217	magenta
Novel01520	black
Novel00382	blue
Novel00592	greenyellow
TMX4	black
ENSGALG00000001627	black
LSS	red
HPGD	blue
RP2	purple
Novel01086	grey
Novel00310	brown
ENSGALG00000028368	blue
LARP6	midnightblue
PRKD1	midnightblue
Novel00326	yellow
WFS1	brown
ENSGALG00000009816	greenyellow
Novel01282	magenta
STIM2	black
GSTO2	purple
ENSGALG00000001989	grey
SGPL1	magenta
CPT2	red
ENSGALG00000012390	yellow
ENSGALG00000009858	magenta
ENSGALG00000011784	yellow
ENSGALG00000021559	blue
UTS2R	yellow
ENSGALG00000001359	purple
ENSGALG00000006897	purple
ENSGALG00000012352	magenta
ABHD6	midnightblue
ENSGALG00000015241	black
ENSGALG00000009227	cyan
BMP2K	magenta
PCBP4	yellow
ENSGALG00000002353	magenta
LRCH3	magenta
ENSGALG00000018479	cyan
ENSGALG00000008630	purple
ENSGALG00000005644	blue
ACO1	magenta
NMI	magenta
SMARCA5	black
GLT8D1	purple
PANK1	midnightblue
ENSGALG00000026525	purple
ENSGALG00000016998	grey
GADD45G	cyan
ENSGALG00000028024	blue
ENSGALG00000001435	purple
BTBD10	greenyellow
Novel00910	grey
ENSGALG00000000874	magenta
RAB10L	purple
HEXB	blue
SLC4A11	purple
Novel01161	blue
FSCN1	purple
Novel00353	purple
Novel00635	magenta
VAT1	purple
ECM2	black
ENSGALG00000002475	purple
ENSGALG00000017870	greenyellow
IFITM5	midnightblue
MAST3	purple
UBASH3B	magenta
ENSGALG00000014754	blue
RNASET2	purple
ENSGALG00000026454	purple
COL8A1	midnightblue
B4GALT1	purple
Novel01263	purple
ENSGALG00000028433	purple
AATK	red
Novel01444	blue
ENSGALG00000009103	blue
TINAG	magenta
CADM1	red
Novel01446	blue
HSF2BP	yellow
NT5C1B	magenta
PYCR1	brown
SLC30A7	purple
ENSGALG00000025438	grey
SOWAHC	magenta
Novel00240	yellow
DACT1	black
PPL	midnightblue
ENSGALG00000000366	black
GALNT15	midnightblue
TET2	midnightblue
ENSGALG00000029093	grey
MRPL28	greenyellow
NCKIPSD	magenta
IL1RAP	magenta
ENSGALG00000001937	blue
ENSGALG00000006544	magenta
ENSGALG00000025287	magenta
ENSGALG00000003043	yellow
LCAT	purple
ENSGALG00000025389	midnightblue
ACLY	black
ENSGALG00000001558	magenta
HSD17B13	yellow
LEUTX	salmon
COL16A1	black
Novel01781	magenta
FHL2	greenyellow
SLC33A1	black
ENSGALG00000028972	grey
ENSGALG00000027800	grey
TPPNR1L	blue
PKD1	midnightblue
CHSY1	magenta
ENSGALG00000015438	purple
ENSGALG00000005492	purple
ENSGALG00000000710	yellow
ENSGALG00000028383	brown
ENSGALG00000028134	yellow
Novel01617	purple
ENSGALG00000028128	magenta
ENSGALG00000006026	magenta
ENSGALG00000002212	magenta
PRKG1	greenyellow
ENSGALG00000006075	salmon
Novel01167	magenta
ENSGALG00000020482	blue
FAM60A	brown
PARP14	magenta
SLC39A6	brown
PQLC3	purple
NFKBIZ	black
ENSGALG00000026250	blue
EGF	magenta
TMEM150B	magenta
TSKU	magenta
ENSGALG00000018967	blue
Novel01647	grey
ILDR2	black
RAB43	purple
PI16	magenta
ATL1	black
C12orf45	brown
CYBB	blue
ABHD18	brown
PCBP2	greenyellow
Novel01448	purple
ENSGALG00000002585	red
ENSGALG00000012836	purple
CNKSR3	yellow
KLHL23	magenta
SH2D1A	blue
SOAT1	magenta
ENSGALG00000018686	brown
GLB1L	blue
Novel01105	cyan
BTK	blue
ASPA	salmon
ENSGALG00000027760	midnightblue
NIPSNAP3A	magenta
ENSGALG00000011258	brown
ENSGALG00000019755	magenta
ENSGALG00000028911	magenta
ENSGALG00000004607	red
SFRP2	blue
ENTPD8L1	purple
CTBS	purple
VASH2	greenyellow
MINPP1	yellow
ENSGALG00000012093	magenta
ABCD4	greenyellow
AKAP13	purple
SCG5	yellow
ENSGALG00000005650	purple
Novel01137	salmon
Novel00937	grey
Novel01061	midnightblue
MCUB	brown
Novel01248	yellow
Novel00292	magenta
Novel01080	black
ENSGALG00000007004	midnightblue
ENSGALG00000006922	magenta
ENSGALG00000015559	yellow
Novel00395	red
PDIA5	purple
ENSGALG00000026745	red
TRIM35	purple
ENSGALG00000024369	magenta
ENSGALG00000006000	magenta
PMM2	purple
ENSGALG00000003268	magenta
ENSGALG00000005941	purple
KL	grey
FES	purple
ENSGALG00000009414	purple
LOC428872	yellow
RHOH	magenta
FAM114A1	purple
ENSGALG00000019501	red
TACC3	magenta
ENSGALG00000027458	magenta
HPSE2	brown
WRNIP1	greenyellow
ENSGALG00000006894	blue
ENSGALG00000026654	salmon
Novel00412	blue
Novel01683	grey
RBP7	red
ENSGALG00000012603	purple
ENSGALG00000017417	red
ENSGALG00000015942	magenta
Novel01214	purple
NEURL1B	black
Novel01269	salmon
Novel01523	magenta
PTGS1	purple
ENSGALG00000019325	purple
MFSD12	magenta
SULF2	purple
CYTIP	purple
Novel00352	yellow
BLM	blue
GPR137B	purple
ENSGALG00000013698	blue
SPP1	blue
ENSGALG00000004802	magenta
LRRC8C	brown
PLEK	blue
ENSGALG00000027241	magenta
Novel01004	brown
REEP3	purple
HTR1B	magenta
GPAM	red
ENSGALG00000004011	brown
ENSGALG00000010030	magenta
ENSGALG00000014554	magenta
ENSGALG00000005192	purple
CYP51A1	red
ARHGAP12	brown
ENSGALG00000025614	purple
ENSGALG00000026463	blue
ENSGALG00000028962	midnightblue
Novel01331	grey
LOC101751545	yellow
MAN2B2	purple
Novel01056	brown
APLNR	purple
PLP1	red
ENSGALG00000025225	brown
Novel01328	midnightblue
Novel01308	blue
PRRX1	black
Novel00913	magenta
ENSGALG00000007463	salmon
SEPTIN2	purple
BST1	blue
ENSGALG00000011246	magenta
MFSD2A	magenta
ENSGALG00000025687	yellow
ENSGALG00000010617	purple
ENSGALG00000028655	brown
ENSGALG00000000486	magenta
PRDM11	yellow
ENSGALG00000025370	magenta
Novel00152	brown
NPR2	brown
ENSGALG00000015398	purple
LRG1	blue
ENSGALG00000027704	purple
PHF19	magenta
SOCS1	magenta
ENSGALG00000025795	midnightblue
ATP8B4	brown
PKD2	black
ENSGALG00000026365	midnightblue
Novel00706	magenta
SSFA2	black
PDE4D	cyan
Novel01346	blue
Novel01599	magenta
ACSS1A	midnightblue
ENSGALG00000012012	purple
SNX5	purple
MPPE1	magenta
ENSGALG00000010362	blue
ABCA9	purple
SPATS2L	brown
CAPN6	purple
ENSGALG00000026860	purple
ANTXRL	black
TNMD	brown
KCNF1	yellow
PTCHD1	red
ENSGALG00000018387	brown
SYNGR3	blue
ENSGALG00000027598	grey
ENSGALG00000009398	brown
AXL	purple
TMEM61	purple
ENSGALG00000019751	purple
CRYM	greenyellow
ENSGALG00000004788	grey
FLT4	red
ENSGALG00000018783	yellow
ENSGALG00000025113	black
SRC	magenta
ENSGALG00000017812	blue
ENSGALG00000017810	greenyellow
SLCO2A1	magenta
ENSGALG00000012714	magenta
Novel01814	cyan
ENSGALG00000026000	black
ENSGALG00000002681	red
CD200	brown
ENSGALG00000027041	yellow
MALL	midnightblue
Novel01012	red
FOXP1	black
ENSGALG00000026359	brown
ENSGALG00000029099	purple
GJC2	black
GRK6	purple
ENSGALG00000013378	purple
ABCA1	purple
Novel01390	grey
Novel01732	greenyellow
ENSGALG00000000781	brown
ENSGALG00000018244	red
ENSGALG00000015120	black
ENSGALG00000018634	magenta
ANGPTL1	black
ENSGALG00000005116	greenyellow
ENSGALG00000016330	black
CD247	purple
SLC26A11	purple
ENSGALG00000010908	black
Novel01397	grey
ENSGALG00000015905	salmon
ENSGALG00000024004	blue
ENSGALG00000023660	blue
ENSGALG00000002712	yellow
ENSGALG00000005389	magenta
ENSGALG00000028779	midnightblue
SNX7	magenta
PLIN1	red
RHBG	purple
CA5A	magenta
KCNT1	greenyellow
ENSGALG00000026510	blue
FAM49A	magenta
ENSGALG00000007617	yellow
CASP8	magenta
SCIN	purple
PCDH18	black
Novel01450	purple
ENSGALG00000017857	yellow
ENSGALG00000027409	yellow
IL18	purple
PCDH19	black
UNC5B	black
ENSGALG00000013641	yellow
ENSGALG00000017845	red
Novel01108	blue
ENSGALG00000028789	midnightblue
B3GNT9	purple
ABCB9	red
IGSF6	purple
HIST1H111R	salmon
ENSGALG00000009155	brown
E2F1	purple
Novel01126	grey
KPNA2	purple
ENSGALG00000016129	purple
LOC100859020	brown
SASS6	grey
C1QTNF3	yellow
ORC6	brown
ENSGALG00000024609	greenyellow
CCSAP	brown
ENSGALG00000028061	magenta
ENSGALG00000017873	greenyellow
LRRC8D	purple
Novel01059	yellow
ENSGALG00000006915	red
PARVA	midnightblue
Novel01103	cyan
STK17B	purple
DDB2	greenyellow
CHST3	magenta
CDK1	purple
ENSGALG00000027051	blue
ENSGALG00000010336	blue
RIMS4	magenta
ENSGALG00000012891	black
GPRIN3	purple
ENSGALG00000027275	purple
ENSGALG00000023846	magenta
SLC8A3	red
TRAF3IP3	purple
ENSGALG00000013542	purple
ENSGALG00000012365	purple
ENSGALG00000029030	purple
SLC4A7	greenyellow
GLIPR1L	purple
TMCC3	red
GABRD	magenta
ENSGALG00000027693	grey
ENSGALG00000016636	black
ENSGALG00000021057	magenta
ENSGALG00000028667	black
SLC31A1	purple
ENSGALG00000010474	grey
TMEM268	blue
ENTPD1	magenta
LOC769000	cyan
Novel00976	brown
LGALS8	magenta
MAN2A1	magenta
ENSGALG00000028514	red
MATK	blue
UNG	magenta
ENSGALG00000025692	brown
SPRED1	brown
Novel00150	magenta
NSMF	yellow
ENSGALG00000028508	blue
Novel00427	yellow
ST14	blue
PTTG2	purple
HSD11B1A	blue
AIG1	magenta
LCK	purple
ENSGALG00000007022	midnightblue
NEDD9	midnightblue
MCEE	red
Novel01443	midnightblue
PER2	brown
VAV2	purple
PRKD3	black
CREB3L1	blue
ENSGALG00000027647	black
MAN1A1	purple
GBP4L	magenta
FAR2	purple
FAM162BL	purple
ENSGALG00000006313	magenta
Novel01090	grey
RAB31	purple
ENSGALG00000009374	magenta
ENSGALG00000017926	greenyellow
TOR4A	purple
FUCA2	purple
ENSGALG00000006930	greenyellow
ENSGALG00000026394	purple
ENSGALG00000025506	brown
ENSGALG00000015189	red
TBC1D2B	purple
SLC2A6	blue
ENSGALG00000001160	purple
ALDH1A1	magenta
ENSGALG00000012354	midnightblue
KLF5	brown
OLFM1	red
HPS1	brown
P2RX4	blue
Novel01701	grey
FNIP2	yellow
MAP3K1	purple
ADRA2A	black
ENSGALG00000027327	grey
ENSGALG00000027554	black
CYBC1	purple
ENSGALG00000017311	purple
ENSGALG00000024118	purple
FAM57A	magenta
SBDS	grey
PITPNM2	brown
ENSGALG00000026538	cyan
GCAT	blue
CYP4V2	purple
ENSGALG00000003239	black
ENSGALG00000012515	midnightblue
ENSGALG00000022985	midnightblue
KIAA1549	brown
ENSGALG00000026560	magenta
PIK3R3	black
SLC38A1	black
MYO9B	purple
ENSGALG00000022690	cyan
AMMECR1	brown
SOX13	purple
SERPINI1	blue
AGXT2	brown
MYH1D	grey
BTBD19	black
ARSB	purple
PLA2R1	blue
DRP2	red
ENSGALG00000025555	grey
TMEM9	magenta
GALM	purple
ENSGALG00000021931	red
ENSGALG00000028470	magenta
ENSGALG00000024012	yellow
FAP	purple
ARRDC3	magenta
HPSE	blue
ENSGALG00000011733	blue
WDR90	yellow
Novel01504	grey
ENSGALG00000028384	yellow
PGM3	magenta
Novel00173	magenta
CMTM7	magenta
ENSGALG00000004753	yellow
Novel00370	midnightblue
ENSGALG00000028794	blue
Novel00940	grey
PLA2G10	midnightblue
ENSGALG00000021693	blue
Novel01104	greenyellow
Novel01785	purple
WDR47	brown
TMEM150C	magenta
ENSGALG00000000056	magenta
ENSGALG00000011888	blue
ENSGALG00000008078	magenta
MMEL1	red
ENSGALG00000013760	magenta
TK1	purple
Novel00859	salmon
ENSGALG00000025874	purple
ENSGALG00000003577	magenta
TGFBR2L	magenta
GRK4	purple
ENSGALG00000028956	magenta
CCNB3	purple
MERTK	purple
ENSGALG00000007799	magenta
2022-03-08	purple
ENSGALG00000027798	purple
ENSGALG00000028365	midnightblue
Novel00557	midnightblue
RGS10	purple
ENSGALG00000011707	magenta
ADPGK	magenta
CHRNA1	greenyellow
ENSGALG00000015525	purple
ENSGALG00000002459	brown
HNMT	midnightblue
ENSGALG00000000600	purple
APBB1IP	purple
ENSGALG00000024964	red
KIAA1522	midnightblue
AKR1B10	purple
AFAP1	brown
Novel00140	red
COL12A1	magenta
ENSGALG00000015929	magenta
ENSGALG00000017267	red
ENSGALG00000022316	purple
MYO1E	brown
ENSGALG00000013101	yellow
Novel01705	greenyellow
MFSD4A	purple
JMJD4	midnightblue
C4orf33	purple
LAMP5	magenta
ENSGALG00000000897	magenta
ENSGALG00000007219	yellow
DNM1	purple
Novel00916	magenta
ENSGALG00000027359	blue
TBC1D13	purple
METTL21C	greenyellow
COL8A2	brown
GAB3	purple
ENSGALG00000004724	red
RDM1	purple
ENTPD7	purple
Novel01171	salmon
TNIP2	magenta
CDC42SE2	magenta
APCDD1L	magenta
ENSGALG00000006584	yellow
ENSGALG00000011148	brown
ENSGALG00000027637	purple
ANKRD44	purple
ADAMTS12	purple
TNFAIP3	brown
GAREM1	yellow
GALNT11	brown
SLC1A4	purple
MYLK3	yellow
ENSGALG00000016746	purple
PIH1D3	magenta
Novel00348	red
FBXW7	red
ENSGALG00000006014	blue
ENSGALG00000000139	purple
ENSGALG00000011604	greenyellow
SEC24D	purple
GPR162	black
ENSGALG00000023068	salmon
DOCK11	magenta
ENSGALG00000012251	purple
C3orf18	yellow
ENSGALG00000005693	blue
OLFM3	black
CASP9	blue
WDFY2	purple
ENSGALG00000019054	greenyellow
NINJ1	purple
ENSGALG00000017876	greenyellow
ENSGALG00000026823	grey
IQUB	greenyellow
DSE	purple
ENSGALG00000016524	magenta
EAF2	purple
C4orf48	purple
ENSGALG00000028708	purple
Novel01225	red
TROJANZ	purple
ENSGALG00000026645	blue
MFSD13A	magenta
ENSGALG00000005097	purple
ENSGALG00000028769	salmon
ENSGALG00000026333	yellow
ENSGALG00000015429	black
LRRC75A	magenta
Novel01440	grey
TPX2	purple
ENSGALG00000027074	blue
DIRAS1	midnightblue
ENSGALG00000025172	yellow
ENSGALG00000016331	midnightblue
ENSGALG00000023953	black
URAH	magenta
ENSGALG00000005322	brown
HPGDS	blue
ENSGALG00000008674	brown
GXYLT1	purple
SLC16A6	purple
ENSGALG00000010090	brown
SRGAP3	magenta
SIM2	salmon
RUNX1	blue
RND3	magenta
ENSGALG00000028048	yellow
ENSGALG00000003401	purple
SMOX	brown
ENSGALG00000028577	black
SLC52A3	brown
MCM6	purple
ENSGALG00000011225	brown
ENSGALG00000013024	magenta
ENSGALG00000026646	purple
KCNJ15	black
ENSGALG00000013454	midnightblue
ENSGALG00000006032	purple
STARD5	midnightblue
WNT9A	magenta
EDN1	black
ENSGALG00000003399	black
NIM1K	magenta
ENSGALG00000026181	red
ZBTB21	midnightblue
FAM151B	grey
[truncated: 1,377 more rows]
